# Supplementary material for: Liposomal Drug Delivery of Blumea lacera Leaf Extract: In-Vivo Hepatoprotective Effects
Source: Nanomaterials (Basel). 2022 Jun 30;12(13):2262. doi: 10.3390/nano12132262 (PMC9268469; doi:10.3390/nano12132262)
Supplement: Supplementary file 1 [file nanomaterials-12-02262-s001.zip]

Archive with 1 entries (1 files):
- nanomaterials-1760127-supplementary.pdf
